# Supplementary material for: Adaptive RSK‐EphA2‐GPRC5A signaling switch triggers chemotherapy resistance in ovarian cancer
Source: EMBO Mol Med. 2020 Mar 2;12(4):e11177. doi: 10.15252/emmm.201911177 (PMC7136956; doi:10.15252/emmm.201911177)
Supplement: Supplementary file 3 — Source Data for Expanded View [file EMMM-12-e11177-s009.zip]

Archive with 3 entries (2 files):
- Source_data_Fig_EV3.pdf
- __MACOSX/
- __MACOSX/._Source_data_Fig_EV3.pdf
